# Supplementary material for: stelfi: An R package for fitting Hawkes and log‐Gaussian Cox point process models
Source: Ecol Evol. 2024 Feb 13;14(2):e11005. doi: 10.1002/ece3.11005 (PMC10864691; doi:10.1002/ece3.11005)
Supplement: Supplementary file 1 — Appendix S1. [file ECE3-14-e11005-s001.zip]

Archive with 7 entries (7 files):
- codebook_stelfi_ecology_and_evolution.pdf
- lgcp_sim_res.eps
- sim_hawkes_realisation.eps
- sim_hawkes_results.eps
- sim_lgcp_realisation.eps
- sim_stelfi.eps
- stelfi_sim_res.eps
